# Supplementary material for: Whole genome sequencing of nearly isogenic WMI and WLI inbred rats identifies genes potentially involved in depression and stress reactivity
Source: Sci Rep. 2021 Jul 20;11:14774. doi: 10.1038/s41598-021-92993-4 (PMC8292482; doi:10.1038/s41598-021-92993-4)
Supplement: Supplementary file 1 — Supplementary Table S1. [file 41598_2021_92993_MOESM1_ESM.xlsx]

## Sheet: sTable1
Supplementary table 1: Positions of variants relative to genes on the genome for both WLI and WMI. Some regions overlap in classification.
	WLI	WMI
UTR_3_PRIME	12	11
UTR_5_PRIME	3	4
DOWNSTREAM	177	117
EXON	26	10
INTERGENIC	1440	1334
TRANSCRIPT	1	5
INTRON	870	802
SPLICE_SITE_ACCEPTOR	0	0
SPLICE_SITE_DONOR	1	4
SPLICE_SITE_REGION	3	4
UPSTREAM	177	128
Total (overlap possible)	2695	2404
