# Supplementary material for: Whole genome sequencing of nearly isogenic WMI and WLI inbred rats identifies genes potentially involved in depression and stress reactivity
Source: Sci Rep. 2021 Jul 20;11:14774. doi: 10.1038/s41598-021-92993-4 (PMC8292482; doi:10.1038/s41598-021-92993-4)
Supplement: Supplementary file 2 — Supplementary Table S2. [file 41598_2021_92993_MOESM2_ESM.xlsx]

## Sheet: sTable2
Supplementary table 2: Genes significantly differentially expressed in previous studies in proximity of SNPs
#CHROM	SNP POS	REF	ALT	QUAL	Location	Differentially expressed gene in proximity	Strain	Source	Tissue	Method
1	28639643	T	TA	38	intergenic_region	hddc2	WLI	PMC3117129	Amygdala	microarray
1	28977788	T	TA	39	intergenic_region	hddc2	WLI	PMC3117129	Amygdala	microarray
1	57788398	TCTC	T	35	intergenic_region	chd1	WLI	PMC3117129	Amygdala	microarray
1	85443017	C	A	49	intron_variant	supt5h	WLI	PMC3117129	Amygdala	microarray
1	111320276	C	CA	41	intergenic_region	gabrg3	WLI	PMC3117129	Amygdala	microarray
1	111574978	G	A	53	intergenic_region	gabrg3	WLI	PMC3117129	Amygdala	microarray
1	112251862	T	TA	48	intron_variant	gabrg3	WLI	PMC3117129	Amygdala	microarray
1	143574153	G	T	58	intergenic_region	fam103a1	WLI	PMC3117129	Amygdala	microarray
1	167069339	G	T	59	intron_variant	numa1	WLI	PMC3117129	Amygdala	microarray
2	24730690	A	C	64	intron_variant	pde8b	WLI	PMC3117129	Amygdala	microarray
2	142972349	G	GA	35	intergenic_region	ufm1	WLI	PMC3117129	Amygdala	microarray
2	143339864	G	GA	46	intergenic_region	ufm1	WLI	PMC3117129	Amygdala	microarray
2	242893766	GTAA	G	39	intergenic_region	dnajb14	WLI	PMC3117129	Amygdala	microarray
2	252145184	T	TATAC	46	intron_variant	lpar3	WLI	PMC3117129	Amygdala	microarray
3	14383565	C	G	43	intron_variant	rab14	WLI	PMC3117129	Amygdala	microarray
3	14383571	C	G	46	intron_variant	rab14	WLI	PMC3117129	Amygdala	microarray
3	21950508	T	TGG	40	intergenic_region	strbp	WLI	PMC3117129	Amygdala	microarray
3	128252044	T	C	35	intron_variant	plcb1	WLI	PMC3117129	Amygdala	microarray
4	16135844	T	TAAA	43	upstream_gene_variant	cacna2d1	WLI	PMC3117129	Amygdala	microarray
4	28041024	C	G	49	intergenic_region	cdk6	WLI	PMC3117129	Amygdala	microarray
5	6198283	CAATAAAATAAAATAAAATAAAATAA	C	41	intergenic_region	sulf1	WLI	PMC3117129	Amygdala	microarray
5	40604860	T	TCAACAG	37	intergenic_region	fut9	WLI	PMC3117129	Amygdala	microarray
5	40651646	TAGG	T	44	intergenic_region	fut9	WLI	PMC3117129	Amygdala	microarray
5	56806325	G	GA	41	intergenic_region	aptx	WLI	PMC3117129	Amygdala	microarray
5	106179252	AC	A	43	intron_variant	mllt3	WLI	PMC3117129	Amygdala	microarray
5	121690205	T	A	53	intergenic_region	pde4b	WLI	PMC3117129	Amygdala	microarray
6	48872539	T	TTTC	39	intron_variant	pxdn	WLI	PMC3117129	Amygdala	microarray
6	73231894	T	C	42	intergenic_region	arhgap5	WLI	PMC3117129	Amygdala	microarray
6	73344800	T	TAAC	50	upstream_gene_variant	arhgap5	WLI	PMC3117129	Amygdala	microarray
6	98419137	A	ACCAGCC	40	3_prime_UTR_variant	ppp2r5e	WLI	PMC3117129	Amygdala	microarray
6	106263672	G	GA	43	intergenic_region	sipa1l1	WLI	PMC3117129	Amygdala	microarray
6	113669203	T	TAAAA	42	intron_variant	nrxn3	WLI	PMC3117129	Amygdala	microarray
7	30729708	T	A	62	intron_variant	anks1b	WLI	PMC3117129	Amygdala	microarray
7	41623326	C	CA	45	intergenic_region	dusp6	WLI	PMC3117129	Amygdala	microarray
7	88819312	T	TA	46	intergenic_region	trps1	WLI	PMC3117129	Amygdala	microarray
7	89320522	C	CCCTT	40	intergenic_region	trps1	WLI	PMC3117129	Amygdala	microarray
7	121952474	C	A	41	intron_variant	tnrc6b	WLI	PMC3117129	Amygdala	microarray
7	121952476	A	C	36	intron_variant	tnrc6b	WLI	PMC3117129	Amygdala	microarray
7	131990980	G	A	35	intergenic_region	kif21a	WLI	PMC3117129	Amygdala	microarray
8	209937	T	A	47	intergenic_region	gucy1a2	WLI	PMC3117129	Amygdala	microarray
8	2146752	T	TAA	37	intergenic_region	gria4	WLI	PMC3117129	Amygdala	microarray
8	23481992	A	AG	40	intron_variant	rp9	WLI	PMC3117129	Amygdala	microarray
8	106587909	C	CAAAA	40	intron_variant	copb2	WLI	PMC3117129	Amygdala	microarray
9	45927377	CA	C	33	intron_variant	npas2	WLI	PMC3117129	Amygdala	microarray
10	1491075	G	A	46	intron_variant	bfar	WLI	PMC3117129	Amygdala	microarray
10	72291126	A	G	37	intergenic_region	usp32	WLI	PMC3117129	Amygdala	microarray
10	72291747	C	A	37	intergenic_region	usp32	WLI	PMC3117129	Amygdala	microarray
10	105136127	A	AGG	43	intron_variant	srp68	WLI	PMC3117129	Amygdala	microarray
11	69592382	T	TTG	43	intron_variant	kalrn	WLI	PMC3117129	Amygdala	microarray
13	72103665	AGTGTGT	A	42	intron_variant	cacna1e	WLI	PMC3117129	Amygdala	microarray
13	72528131	C	T	59	intergenic_region	cacna1e	WLI	PMC3117129	Amygdala	microarray
13	80353985	A	AG	42	intron_variant	dnm3	WLI	PMC3117129	Amygdala	microarray
13	93516007	T	TAA	43	intergenic_region	rgs7	WLI	PMC3117129	Amygdala	microarray
14	12544279	G	A	56	intergenic_region	bmp3	WLI	PMC3117129	Amygdala	microarray
14	19637388	G	GGTCTGT	45	intergenic_region	cox18	WLI	PMC3117129	Amygdala	microarray
14	113198331	C	T	55	upstream_gene_variant	efemp1	WLI	PMC3117129	Amygdala	microarray
14	113294923	A	AG	46	3_prime_UTR_variant	efemp1	WLI	PMC3117129	Amygdala	microarray
15	19381587	G	GT	63	intergenic_region	ptger2	WLI	PMC3117129	Amygdala	microarray
15	33038839	T	C	38	intron_variant	slc7a7	WLI	PMC3117129	Amygdala	microarray
15	61760896	A	G	36	intron_variant	wbp4	WLI	PMC3117129	Amygdala	microarray
15	71714522	AT	A	37	intergenic_region	pcdh20	WLI	PMC3117129	Amygdala	microarray
15	72026710	TGCG	T	38	intergenic_region	pcdh20	WLI	PMC3117129	Amygdala	microarray
16	3153099	C	CA	40	intergenic_region	erc2	WLI	PMC3117129	Amygdala	microarray
17	46980208	T	C	39	intergenic_region	elmo1	WLI	PMC3117129	Amygdala	microarray
17	62489838	C	T	40	intergenic_region	ccny	WLI	PMC3117129	Amygdala	microarray
17	80472958	G	GGAAA	37	intron_variant	rsu1	WLI	PMC3117129	Amygdala	microarray
17	90154238	A	ACG	33	upstream_gene_variant	apbb1ip	WLI	PMC3117129	Amygdala	microarray
18	46123533	T	C	42	intergenic_region	prr16	WLI	PMC3117129	Amygdala	microarray
18	47403922	A	T	49	intergenic_region	srfbp1	WLI	PMC3117129	Amygdala	microarray
18	65221006	C	CCTTTTTTTAAAAAAAAATTTACTT	36	intron_variant	tcf4	WLI	PMC3117129	Amygdala	microarray
18	72450877	A	AATT	49	intron_variant	zbtb7c	WLI	PMC3117129	Amygdala	microarray
X	29960509	C	CCA	34	intergenic_region	glra2	WLI	PMC3117129	Amygdala	microarray
X	30278545	T	TCTTC	34	intergenic_region	glra2	WLI	PMC3117129	Amygdala	microarray
X	30433057	T	TC	43	intergenic_region	glra2	WLI	PMC3117129	Amygdala	microarray
X	44991987	A	AC	41	downstream_gene_variant	tbl1x	WLI	PMC3117129	Amygdala	microarray
1	28639672	A	AAC	42	intergenic_region	hddc2	WMI	PMC3117129	Amygdala	microarray
1	52407324	TG	T	36	intron_variant	pde10a	WMI	PMC3117129	Amygdala	microarray
1	52557728	G	GCA	46	intergenic_region	pde10a	WMI	PMC3117129	Amygdala	microarray
1	111164827	A	T	43	intergenic_region	gabrg3	WMI	PMC3117129	Amygdala	microarray
1	112761113	AG	A	35	intergenic_region	gabrg3	WMI	PMC3117129	Amygdala	microarray
1	185656946	T	G	35	intergenic_region	sox6	WMI	PMC3117129	Amygdala	microarray
1	185656954	C	T	39	intergenic_region	sox6	WMI	PMC3117129	Amygdala	microarray
2	12879095	T	TATTTTTTG	38	intergenic_region	tmem161b	WMI	PMC3117129	Amygdala	microarray
2	79035737	C	A	44	intergenic_region	fbxl7	WMI	PMC3117129	Amygdala	microarray
2	79035738	A	AC	39	intergenic_region	fbxl7	WMI	PMC3117129	Amygdala	microarray
2	195774902	T	C	39	intron_variant	snx27	WMI	PMC3117129	Amygdala	microarray
2	243042829	G	T	34	intron_variant	dnajb14	WMI	PMC3117129	Amygdala	microarray
2	265396410	T	TATAC	38	intergenic_region	lrrc7	WMI	PMC3117129	Amygdala	microarray
3	14383563	C	G	41	intron_variant	rab14	WMI	PMC3117129	Amygdala	microarray
3	14383569	C	G	41	intron_variant	rab14	WMI	PMC3117129	Amygdala	microarray
3	54419169	AACACACACAC	A	45	intron_variant	stk39	WMI	PMC3117129	Amygdala	microarray
4	21510399	G	GT	43	intron_variant	grm3	WMI	PMC3117129	Amygdala	microarray
4	29791107	G	GAA	50	intergenic_region	ppp1r9a	WMI	PMC3117129	Amygdala	microarray
4	132432895	AT	A	39	intergenic_region	rybp	WMI	PMC3117129	Amygdala	microarray
5	40604865	T	A	42	intergenic_region	fut9	WMI	PMC3117129	Amygdala	microarray
5	40604870	A	T	52	intergenic_region	fut9	WMI	PMC3117129	Amygdala	microarray
5	57349625	T	A	46	downstream_gene_variant	nfx1	WMI	PMC3117129	Amygdala	microarray
5	79024589	C	CTGTG	36	intergenic_region	col27a1	WMI	PMC3117129	Amygdala	microarray
5	92937820	GT	G	42	intron_variant	ptprd	WMI	PMC3117129	Amygdala	microarray
5	93015874	C	CT	38	intron_variant	ptprd	WMI	PMC3117129	Amygdala	microarray
5	148826633	C	A	36	intron_variant	pum1	WMI	PMC3117129	Amygdala	microarray
6	28362716	AG	A	36	intergenic_region	dnmt3a	WMI	PMC3117129	Amygdala	microarray
6	29450554	G	A	40	intron_variant	klhl29	WMI	PMC3117129	Amygdala	microarray
6	48930392	T	TC	33	intron_variant	pxdn	WMI	PMC3117129	Amygdala	microarray
6	49841574	AC	A	41	intron_variant	acp1	WMI	PMC3117129	Amygdala	microarray
6	58407276	C	T	41	intergenic_region	etv1	WMI	PMC3117129	Amygdala	microarray
6	108160394	T	TA	40	intron_variant	aldh6a1	WMI	PMC3117129	Amygdala	microarray
6	114278469	C	G	41	intergenic_region	nrxn3	WMI	PMC3117129	Amygdala	microarray
6	129771618	GT	G	43	intergenic_region	papola	WMI	PMC3117129	Amygdala	microarray
7	31246294	CAT	C	52	intron_variant	anks1b	WMI	PMC3117129	Amygdala	microarray
7	89250228	GA	G	34	intergenic_region	trps1	WMI	PMC3117129	Amygdala	microarray
7	89511017	T	TG	40	intergenic_region	trps1	WMI	PMC3117129	Amygdala	microarray
7	139094127	CT	C	46	intergenic_region	rpap3	WMI	PMC3117129	Amygdala	microarray
7	139129718	A	AACACACACAC	38	intergenic_region	rpap3	WMI	PMC3117129	Amygdala	microarray
8	13053684	G	C	37	intron_variant	amotl1	WMI	PMC3117129	Amygdala	microarray
8	23481993	G	GGC	41	intron_variant	rp9	WMI	PMC3117129	Amygdala	microarray
8	79251461	G	T	57	intron_variant	rfx7	WMI	PMC3117129	Amygdala	microarray
8	122171447	G	A	59	intron_variant	clasp2	WMI	PMC3117129	Amygdala	microarray
9	65991930	T	C	43	intron_variant	als2	WMI	PMC3117129	Amygdala	microarray
9	119075999	T	TATA	38	intron_variant	dlgap1	WMI	PMC3117129	Amygdala	microarray
9	121649649	G	C	34	intergenic_region	adcyap1	WMI	PMC3117129	Amygdala	microarray
10	20348413	G	T	33	intron_variant	slit3	WMI	PMC3117129	Amygdala	microarray
10	20348421	A	G	33	intron_variant	slit3	WMI	PMC3117129	Amygdala	microarray
10	20348422	T	C	37	intron_variant	slit3	WMI	PMC3117129	Amygdala	microarray
10	23788565	G	A	43	intron_variant	ebf1	WMI	PMC3117129	Amygdala	microarray
10	48380832	G	A	64	intron_variant	specc1	WMI	PMC3117129	Amygdala	microarray
10	72470117	G	GGCACTCTACCAA	33	intron_variant	usp32	WMI	PMC3117129	Amygdala	microarray
12	13080252	TG	T	33	intergenic_region	rac1	WMI	PMC3117129	Amygdala	microarray
13	48718572	TCA	T	52	intergenic_region	nucks1	WMI	PMC3117129	Amygdala	microarray
13	71684581	C	A	38	intergenic_region	cacna1e	WMI	PMC3117129	Amygdala	microarray
13	109509885	A	T	35	intron_variant	angel2	WMI	PMC3117129	Amygdala	microarray
14	19637150	GGA	G	41	intergenic_region	cox18	WMI	PMC3117129	Amygdala	microarray
14	19637391	C	CTGTGT	40	intergenic_region	cox18	WMI	PMC3117129	Amygdala	microarray
14	103948238	T	G	38	intergenic_region	spred2	WMI	PMC3117129	Amygdala	microarray
14	104168509	G	GCC	36	intergenic_region	spred2	WMI	PMC3117129	Amygdala	microarray
14	109169303	T	TAA	43	intergenic_region	bcl11a	WMI	PMC3117129	Amygdala	microarray
15	19326358	C	T	56	intergenic_region	ptger2	WMI	PMC3117129	Amygdala	microarray
15	110189963	T	TG	39	intron_variant	itgbl1	WMI	PMC3117129	Amygdala	microarray
16	22723896	C	T	41	intergenic_region	ints10	WMI	PMC3117129	Amygdala	microarray
16	22723899	T	C	41	intergenic_region	ints10	WMI	PMC3117129	Amygdala	microarray
16	22767613	G	GAATTATGTCCTTGTTGGAGTAGGTCTGGCCTTGTT	46	intergenic_region	ints10	WMI	PMC3117129	Amygdala	microarray
16	22785581	C	CAT	34	intergenic_region	ints10	WMI	PMC3117129	Amygdala	microarray
16	48107102	C	CA	32	intergenic_region	stox2	WMI	PMC3117129	Amygdala	microarray
17	46841999	GA	G	33	intergenic_region	elmo1	WMI	PMC3117129	Amygdala	microarray
17	46980205	AT	A	47	intergenic_region	elmo1	WMI	PMC3117129	Amygdala	microarray
17	47078374	A	AAT	35	intergenic_region	elmo1	WMI	PMC3117129	Amygdala	microarray
17	90086006	GT	G	41	intergenic_region	apbb1ip	WMI	PMC3117129	Amygdala	microarray
18	65175607	G	A	64	intron_variant	tcf4	WMI	PMC3117129	Amygdala	microarray
18	65304982	A	ATATGTGTGTATGTATGTATG	39	intron_variant	tcf4	WMI	PMC3117129	Amygdala	microarray
18	65328415	A	T	37	intron_variant	tcf4	WMI	PMC3117129	Amygdala	microarray
18	72450858	C	CAAT	44	intron_variant	zbtb7c	WMI	PMC3117129	Amygdala	microarray
4	4382088	C	T	35	intron_variant	dpp6	WLI	PMC5786888	Hippocampus	RNA-seq
13	72103665	AGTGTGT	A	42	intron_variant	cacna1e	WLI	PMC5786888	Hippocampus	RNA-seq
13	72528131	C	T	59	intergenic_region	cacna1e	WLI	PMC5786888	Hippocampus	RNA-seq
17	75939769	G	A	54	intergenic_region	usp6nl	WLI	PMC5786888	Hippocampus	RNA-seq
X	13286841	G	GA	43	intergenic_region	tspan7	WLI	PMC5786888	Hippocampus	RNA-seq
1	28639672	A	AAC	42	intergenic_region	hddc2	WMI	PMC5786888	Hippocampus	RNA-seq
1	52407324	TG	T	36	intron_variant	pde10a	WMI	PMC5786888	Hippocampus	RNA-seq
1	52557728	G	GCA	46	intergenic_region	pde10a	WMI	PMC5786888	Hippocampus	RNA-seq
1	111164827	A	T	43	intergenic_region	gabrg3	WMI	PMC5786888	Hippocampus	RNA-seq
1	112761113	AG	A	35	intergenic_region	gabrg3	WMI	PMC5786888	Hippocampus	RNA-seq
1	185656946	T	G	35	intergenic_region	sox6	WMI	PMC5786888	Hippocampus	RNA-seq
1	185656954	C	T	39	intergenic_region	sox6	WMI	PMC5786888	Hippocampus	RNA-seq
2	12879095	T	TATTTTTTG	38	intergenic_region	tmem161b	WMI	PMC5786888	Hippocampus	RNA-seq
2	79035737	C	A	44	intergenic_region	fbxl7	WMI	PMC5786888	Hippocampus	RNA-seq
2	79035738	A	AC	39	intergenic_region	fbxl7	WMI	PMC5786888	Hippocampus	RNA-seq
2	195774902	T	C	39	intron_variant	snx27	WMI	PMC5786888	Hippocampus	RNA-seq
2	243042829	G	T	34	intron_variant	dnajb14	WMI	PMC5786888	Hippocampus	RNA-seq
2	265396410	T	TATAC	38	intergenic_region	lrrc7	WMI	PMC5786888	Hippocampus	RNA-seq
3	14383563	C	G	41	intron_variant	rab14	WMI	PMC5786888	Hippocampus	RNA-seq
3	14383569	C	G	41	intron_variant	rab14	WMI	PMC5786888	Hippocampus	RNA-seq
3	54419169	AACACACACAC	A	45	intron_variant	stk39	WMI	PMC5786888	Hippocampus	RNA-seq
4	21510399	G	GT	43	intron_variant	grm3	WMI	PMC5786888	Hippocampus	RNA-seq
4	29791107	G	GAA	50	intergenic_region	ppp1r9a	WMI	PMC5786888	Hippocampus	RNA-seq
4	132432895	AT	A	39	intergenic_region	rybp	WMI	PMC5786888	Hippocampus	RNA-seq
5	40604865	T	A	42	intergenic_region	fut9	WMI	PMC5786888	Hippocampus	RNA-seq
5	40604870	A	T	52	intergenic_region	fut9	WMI	PMC5786888	Hippocampus	RNA-seq
5	57349625	T	A	46	downstream_gene_variant	nfx1	WMI	PMC5786888	Hippocampus	RNA-seq
5	79024589	C	CTGTG	36	intergenic_region	col27a1	WMI	PMC5786888	Hippocampus	RNA-seq
5	92937820	GT	G	42	intron_variant	ptprd	WMI	PMC5786888	Hippocampus	RNA-seq
5	93015874	C	CT	38	intron_variant	ptprd	WMI	PMC5786888	Hippocampus	RNA-seq
5	148826633	C	A	36	intron_variant	pum1	WMI	PMC5786888	Hippocampus	RNA-seq
6	28362716	AG	A	36	intergenic_region	dnmt3a	WMI	PMC5786888	Hippocampus	RNA-seq
6	29450554	G	A	40	intron_variant	klhl29	WMI	PMC5786888	Hippocampus	RNA-seq
6	48930392	T	TC	33	intron_variant	pxdn	WMI	PMC5786888	Hippocampus	RNA-seq
6	49841574	AC	A	41	intron_variant	acp1	WMI	PMC5786888	Hippocampus	RNA-seq
6	58407276	C	T	41	intergenic_region	etv1	WMI	PMC5786888	Hippocampus	RNA-seq
6	108160394	T	TA	40	intron_variant	aldh6a1	WMI	PMC5786888	Hippocampus	RNA-seq
6	114278469	C	G	41	intergenic_region	nrxn3	WMI	PMC5786888	Hippocampus	RNA-seq
6	129771618	GT	G	43	intergenic_region	papola	WMI	PMC5786888	Hippocampus	RNA-seq
7	31246294	CAT	C	52	intron_variant	anks1b	WMI	PMC5786888	Hippocampus	RNA-seq
7	89250228	GA	G	34	intergenic_region	trps1	WMI	PMC5786888	Hippocampus	RNA-seq
7	89511017	T	TG	40	intergenic_region	trps1	WMI	PMC5786888	Hippocampus	RNA-seq
7	139094127	CT	C	46	intergenic_region	rpap3	WMI	PMC5786888	Hippocampus	RNA-seq
7	139129718	A	AACACACACAC	38	intergenic_region	rpap3	WMI	PMC5786888	Hippocampus	RNA-seq
8	13053684	G	C	37	intron_variant	amotl1	WMI	PMC5786888	Hippocampus	RNA-seq
8	23481993	G	GGC	41	intron_variant	rp9	WMI	PMC5786888	Hippocampus	RNA-seq
8	79251461	G	T	57	intron_variant	rfx7	WMI	PMC5786888	Hippocampus	RNA-seq
8	122171447	G	A	59	intron_variant	clasp2	WMI	PMC5786888	Hippocampus	RNA-seq
9	65991930	T	C	43	intron_variant	als2	WMI	PMC5786888	Hippocampus	RNA-seq
9	119075999	T	TATA	38	intron_variant	dlgap1	WMI	PMC5786888	Hippocampus	RNA-seq
9	121649649	G	C	34	intergenic_region	adcyap1	WMI	PMC5786888	Hippocampus	RNA-seq
10	20348413	G	T	33	intron_variant	slit3	WMI	PMC5786888	Hippocampus	RNA-seq
10	20348421	A	G	33	intron_variant	slit3	WMI	PMC5786888	Hippocampus	RNA-seq
10	20348422	T	C	37	intron_variant	slit3	WMI	PMC5786888	Hippocampus	RNA-seq
10	23788565	G	A	43	intron_variant	ebf1	WMI	PMC5786888	Hippocampus	RNA-seq
10	48380832	G	A	64	intron_variant	specc1	WMI	PMC5786888	Hippocampus	RNA-seq
10	72470117	G	GGCACTCTACCAA	33	intron_variant	usp32	WMI	PMC5786888	Hippocampus	RNA-seq
12	13080252	TG	T	33	intergenic_region	rac1	WMI	PMC5786888	Hippocampus	RNA-seq
13	48718572	TCA	T	52	intergenic_region	nucks1	WMI	PMC5786888	Hippocampus	RNA-seq
13	71684581	C	A	38	intergenic_region	cacna1e	WMI	PMC5786888	Hippocampus	RNA-seq
13	109509885	A	T	35	intron_variant	angel2	WMI	PMC5786888	Hippocampus	RNA-seq
14	19637150	GGA	G	41	intergenic_region	cox18	WMI	PMC5786888	Hippocampus	RNA-seq
14	19637391	C	CTGTGT	40	intergenic_region	cox18	WMI	PMC5786888	Hippocampus	RNA-seq
14	103948238	T	G	38	intergenic_region	spred2	WMI	PMC5786888	Hippocampus	RNA-seq
14	104168509	G	GCC	36	intergenic_region	spred2	WMI	PMC5786888	Hippocampus	RNA-seq
14	109169303	T	TAA	43	intergenic_region	bcl11a	WMI	PMC5786888	Hippocampus	RNA-seq
15	19326358	C	T	56	intergenic_region	ptger2	WMI	PMC5786888	Hippocampus	RNA-seq
15	110189963	T	TG	39	intron_variant	itgbl1	WMI	PMC5786888	Hippocampus	RNA-seq
16	22723896	C	T	41	intergenic_region	ints10	WMI	PMC5786888	Hippocampus	RNA-seq
16	22723899	T	C	41	intergenic_region	ints10	WMI	PMC5786888	Hippocampus	RNA-seq
16	22767613	G	GAATTATGTCCTTGTTGGAGTAGGTCTGGCCTTGTT	46	intergenic_region	ints10	WMI	PMC5786888	Hippocampus	RNA-seq
16	22785581	C	CAT	34	intergenic_region	ints10	WMI	PMC5786888	Hippocampus	RNA-seq
16	48107102	C	CA	32	intergenic_region	stox2	WMI	PMC5786888	Hippocampus	RNA-seq
17	46841999	GA	G	33	intergenic_region	elmo1	WMI	PMC5786888	Hippocampus	RNA-seq
17	46980205	AT	A	47	intergenic_region	elmo1	WMI	PMC5786888	Hippocampus	RNA-seq
17	47078374	A	AAT	35	intergenic_region	elmo1	WMI	PMC5786888	Hippocampus	RNA-seq
17	90086006	GT	G	41	intergenic_region	apbb1ip	WMI	PMC5786888	Hippocampus	RNA-seq
18	65175607	G	A	64	intron_variant	tcf4	WMI	PMC5786888	Hippocampus	RNA-seq
18	65304982	A	ATATGTGTGTATGTATGTATG	39	intron_variant	tcf4	WMI	PMC5786888	Hippocampus	RNA-seq
18	65328415	A	T	37	intron_variant	tcf4	WMI	PMC5786888	Hippocampus	RNA-seq
18	72450858	C	CAAT	44	intron_variant	zbtb7c	WMI	PMC5786888	Hippocampus	RNA-seq
