# Supplementary material for: Whole genome sequencing of nearly isogenic WMI and WLI inbred rats identifies genes potentially involved in depression and stress reactivity
Source: Sci Rep. 2021 Jul 20;11:14774. doi: 10.1038/s41598-021-92993-4 (PMC8292482; doi:10.1038/s41598-021-92993-4)
Supplement: Supplementary file 3 — Supplementary Table S3. [file 41598_2021_92993_MOESM3_ESM.xlsx]

## Sheet: sTable3
Supplementary table 3: GO-term enrichment analysis for WLI and WMI
Strain	source	term_name	term_id	adjusted_p_value	negative_log10_of_adjusted_p_value	term_size	query_size	intersection_size	percent	effective_domain_size	intersections
WLI	GO:BP	postsynapse assembly	GO:0099068	0.0323259	1.49045	25	614	7	0.28	18204	EPHB2	GAP43	GRID2	MAGI2	NLGN1	PTEN	SHANK2
WLI	GO:MF	voltage-gated calcium channel activity	GO:0005245	0.0271861	1.56565	40	616	8	0.2	17934	CACNA1B	CACNA1E	CACNA2D1	CACNA2D4	CACNB1	NCS1	OPRM1	TPCN1
WLI	GO:BP	glutamate receptor signaling pathway	GO:0007215	0.0232282	1.63398	90	614	13	0.144	18204	EPHB2	GRIA2	GRID2	GRM1	GRM6	GRM8	HOMER1	KALRN	NLGN1	OPRM1	PLCB1	SHANK2	SHISA6
WLI	GO:BP	microtubule bundle formation	GO:0001578	0.0154476	1.81114	100	614	14	0.14	18204	CAPN6	CFAP44	CLASP1	DNAAF1	DNAH8	DNAJB13	MAP7	NCKAP5	NUMA1	PRC1	SPAG1	SPAG16	SPAG17	TPPP3
WLI	GO:BP	locomotory behavior	GO:0007626	0.000331487	3.47953	222	614	25	0.113	18204	ADCY8	APBA1	CACNA1B	EPHA4	FSHR	FXN	GRM1	GRM6	HTR2C	KALRN	KLHL1	LMX1A	MEIS1	NEGR1	NPAS2	NPC1	OPRM1	OXR1	PBX3	PDE1B	PITX3	PTEN	SCN1A	SNAP25	UCHL1
WLI	GO:CC	transporter complex	GO:1990351	0.0373501	1.42771	281	641	23	0.082	18608	AABR07021863.1	ABCG5	CACNA1B	CACNA1E	CACNA2D1	CACNA2D4	CACNB1	DPP10	DPP6	GABRB1	GABRG3	GLRA3	GRID2	KCNIP1	KCNQ3	NLGN1	PDE4D	PEX14	SCN10A	SCN1A	SHANK2	SHISA6	SMDT1
WLI	GO:BP	behavior	GO:0007610	0.00386702	2.41262	647	614	46	0.071	18204	ADCY8	AGRP	APBA1	ATP8A2	BRSK1	CACNA1B	DACH1	EPHA4	EPHB2	FSHR	FXN	GATM	GDF15	GRM1	GRM6	HOMER1	HTR2C	IAPP	KALRN	KCNK10	KLHL1	LMX1A	MEIS1	MRAP2	NEGR1	NLGN1	NPAS1	NPAS2	NPC1	OPRM1	OXR1	PBX3	PDE1B	PDE4D	PDE8B	PICALM	PITX3	PLCB1	PTEN
WLI	GO:CC	Golgi apparatus	GO:0005794	0.00481619	2.3173	1192	641	69	0.058	18608	ACBD3	AGRP	APBA1	ATP8A2	AZIN2	B3GAT2	B3GNT6	B4GALNT3	CALN1	CASD1	CEP57	CHST11	CHST9	CLASP1	CLEC16A	COG5	CPE	CST7	DNM3	DUSP10	DYNC2H1	DYSF	EMID1	EPHA4	GALNT13	GALNT15	GALNT18	GCNT2	GDF15	GOLIM4	GRM6	LFNG	LRBA	MAPKAP1	MARCH1	NCS1	NECAB3	NLGN1	NPC1
WLI	GO:CC	bounding membrane of organelle	GO:0098588	0.0148463	1.82838	1189	641	67	0.056	18608	ACBD3	ANXA8	ATP6V0D1	AZIN2	B3GAT2	B3GNT6	B4GALNT3	BCL2L10	CALN1	CASD1	CCDC47	CHST11	CHST9	CLEC16A	CPE	CYB561	EPHA4	FAR2	FIS1	GALNT13	GALNT15	GALNT18	GOLIM4	GPAM	GRM6	LFNG	MARCH1	MCTP1	MTMR2	NOS1	NPC1	NUMA1	OCA2	OTOF	PCSK5	PDE6G	PEX14	PHLPP2	PICALM
WLI	GO:CC	neuron projection	GO:0043005	0.031071	1.50765	1242	641	68	0.055	18608	ADCY8	ANK2	ASIC2	ATP6V0D1	AZIN2	BRINP3	BRSK1	CACNA1B	CDH13	DNER	DNM3	EPHA4	EPHB2	GABRB1	GABRG3	GAP43	GNAT2	GRID2	GRM1	GRM6	HOMER1	HPCA	INPP5J	KALRN	KCNQ3	KLHL1	LIMK1	LPAR3	MADD	MAGI2	MAP7	MPDZ	MTMR2	MYO3B	NCS1	NFIB	NLGN1	NOS1	NPFF
WLI	GO:BP	generation of neurons	GO:0048699	0.0416207	1.38069	1506	614	81	0.054	18204	ADGRG1	ATOH1	ATP8A2	BMP7	BRINP2	BRINP3	BRSK1	CAMK1D	CDH11	DNM3	DUSP10	DYNC2H1	EMX1	EPHA4	EPHB2	FSHR	FSTL4	GABRB1	GAP43	GNAT2	GRID2	HDAC9	IDH2	INPP5J	KALRN	KLF7	KLHL1	LHX2	LIMK1	LMX1A	LPAR3	MCF2	MEIS1	MTMR2	MYO3B	MYT1L	NCS1	NECAB3	NEDD4L
WLI	GO:BP	neurogenesis	GO:0022008	0.0354297	1.45063	1619	614	86	0.053	18204	ADGRG1	ARHGEF10	ATOH1	ATP8A2	BCL2L10	BMP7	BRINP2	BRINP3	BRSK1	CAMK1D	CDH11	DNER	DNM3	DUSP10	DYNC2H1	EMX1	EPHA4	EPHB2	FSHR	FSTL4	GABRB1	GAP43	GNAT2	GRID2	HDAC9	IDH2	INPP5J	KALRN	KLF7	KLHL1	LHX2	LIMK1	LMX1A	LPAR3	MCF2	MEIS1	MTMR2	MYO3B	MYT1L
WLI	GO:CC	cell junction	GO:0030054	0.00466142	2.33148	1797	641	95	0.053	18608	ADCY8	ADD3	ANK2	APBA1	ASIC2	ATP6V0D1	BRSK1	CACNA1B	CADPS	CDH11	CDH13	CLASP1	CNTN5	COL19A1	COL4A5	COPS4	CTNNA3	DMXL2	DNM3	DYNLL2	EPHA4	EPHB2	FER	GABRB1	GABRG3	GAP43	GJA4	GJB3	GLRA3	GRIA2	GRID2	GRM1	GRM7	HOMER1	HPCA	IL1RAPL1	KALRN	KAZN	LIMD1
WLI	GO:BP	nervous system development	GO:0007399	0.00632554	2.1989	2225	614	114	0.051	18204	ADGRG1	AK8	ANK2	ARHGEF10	ASIC2	ATM	ATOH1	ATP6V0D1	ATP8A2	BCL2L10	BMP7	BRINP2	BRINP3	BRSK1	CAMK1D	CDH11	CNTN5	CST7	DNER	DNM3	DUSP10	DYNC2H1	EMX1	EPHA4	EPHB2	FSHR	FSTL4	GABRB1	GAP43	GNAT2	GRID2	HDAC9	HPCA	IDH2	IL1RAPL1	INPP5J	KALRN	KLF7	KLHL1
WLI	GO:BP	cell development	GO:0048468	0.0201584	1.69554	2156	614	109	0.051	18204	ADGRG1	ANK2	ARHGEF10	ATM	ATOH1	ATP8A2	BMP7	BRINP2	BRINP3	BRSK1	CAMK1D	CDH11	CEP57	CFAP44	CHST11	CLEC7A	DDX39B	DMRT1	DNER	DNM3	DPY19L2	DUSP10	DYSF	EMX1	EPHA4	EPHB2	ESR1	FER	FSHR	FSTL4	GABRB1	GAP43	GNAT2	GRID2	HDAC9	HOMER1	IDH2	INPP5J	KALRN
WLI	GO:CC	endomembrane system	GO:0012505	0.000114905	3.93966	3290	641	163	0.05	18608	AABR07003244.1	ACBD3	AGRP	ALG6	ANXA8	APBA1	APMAP	ARHGAP5	ATL2	ATP10A	ATP10D	ATP6V0D1	ATP8A2	AZIN2	B3GAT2	B3GNT6	B4GALNT3	BCL2L10	BFAR	BRINP3	BRSK1	CACNA2D1	CALN1	CASD1	CCDC3	CCDC47	CCZ1B	CEP57	CHST11	CHST9	CLASP1	CLEC16A	COG5	COPS4	CPE	CST7	CYP19A1	CYP2A1	DMXL2
WLI	GO:CC	cell projection	GO:0042995	0.0485294	1.31399	1986	641	98	0.049	18608	AABR07067023.1	ADCY8	ADGRG1	AK8	ANK2	ASIC2	ATP6V0D1	AZIN2	BRINP3	BRSK1	CACNA1B	CDH13	CENPJ	CEP78	CROCC	DNAAF1	DNAH8	DNAJB13	DNER	DNM3	DYNC2H1	DYSF	ENKUR	EPHA4	EPHB2	FAM92B	FER	GABRB1	GABRG3	GAP43	GNAT2	GRID2	GRM1	GRM6	HOMER1	HPCA	INPP5J	INVS	KALRN
WLI	GO:BP	regulation of signaling	GO:0023051	0.0359655	1.44411	3131	614	146	0.047	18204	ADAMTS20	ADCY8	ADGRG1	AIM2	ANK2	APBA1	ARFGEF3	ARHGAP19	ARHGAP42	ARHGEF10	ATM	BCL2L10	BFAR	BLK	BMP7	BRSK1	CACNA1B	CAMTA1	CCDC3	CCL25	CDH11	CDH13	CENPJ	CHN2	CHST11	CLEC16A	CRLF3	CYP19A1	DEPDC1B	DMRT1	DUSP10	DYNC2H1	ENPP1	EPHA4	EPHB2	ESR1	FAF1	FER	FIS1
WLI	GO:BP	regulation of biological quality	GO:0065008	0.0200188	1.69856	3595	614	165	0.046	18204	AABR07003244.1	AARSD1	ABCG5	ADCY8	ANK2	ANO10	ANO4	ANXA8	APBA1	ARHGAP42	ARHGAP5	ASIC2	ATM	ATP10A	ATP10D	ATP13A5	ATP6V0D1	ATP8A2	BLK	BRSK1	CACNA1B	CACNA2D1	CADPS	CCDC47	CD36	CPE	CROCC	CTC1	CYP19A1	DDAH1	DMXL2	DNM3	DYSF	ELN	ELOVL3	EMX1	ENPP1	EPHA4	EPHB2
WLI	GO:BP	localization	GO:0051179	0.000801174	3.09627	5837	614	255	0.044	18204	AABR07044495.1	AABR07065821.1	ABCA16	ABCC10	ABCG5	ADCY8	ADGRG1	ADPRHL1	AIM2	ANK2	ANKH	ANKS1B	ANO10	ANO4	ANXA8	APBA1	ARHGAP5	ASIC2	ATM	ATOH1	ATP10A	ATP10D	ATP13A5	ATP6V0D1	ATP8A2	ATP8B4	AZIN2	BACH2	BLK	BMP7	BRSK1	CACNA1B	CACNA1E	CACNA2D1	CACNA2D4	CACNB1	CADPS	CAMK1D	CCL25
WLI	GO:BP	anatomical structure development	GO:0048856	0.00638651	2.19474	5390	614	234	0.043	18204	ADGRG1	AFF3	AK8	ANK2	ANKH	APBA1	ARHGAP5	ARHGEF10	ASIC2	ATM	ATOH1	ATP6V0D1	ATP8A2	BCL2L10	BMP7	BRINP2	BRINP3	BRSK1	CAMK1D	CCDC47	CDH11	CDH13	CEP57	CFAP44	CHST11	CIAPIN1	CLASP1	CLEC7A	CNTN5	COL19A1	COL24A1	CPE	CREB5	CST7	CTC1	CYP19A1	DACH1	DDAH1	DDX39B
WLI	GO:BP	developmental process	GO:0032502	0.00223524	2.65067	5848	614	253	0.043	18204	ADAMTS20	ADGRG1	AFF3	AK8	ANK2	ANKH	APBA1	ARHGAP5	ARHGEF10	ASIC2	ATM	ATOH1	ATP6V0D1	ATP8A2	BCL2L10	BLK	BMP7	BRINP2	BRINP3	BRSK1	CAMK1D	CCDC3	CCDC47	CCNYL1	CDH11	CDH13	CEP57	CFAP44	CHST11	CIAPIN1	CLASP1	CLEC7A	CNTN5	COL19A1	COL24A1	CPE	CREB5	CST7	CTC1
WLI	GO:MF	protein binding	GO:0005515	0.000124318	3.90546	8450	616	352	0.042	17934	AABR07001519.1	AABR07065821.1	ABCG5	ACBD3	ACBD6	ADPRHL1	AGBL1	AGRP	AIM2	AKR7A3	ANK2	ANKS1B	ANO4	ANXA8	APBA1	ARFGEF3	ARHGAP42	ARHGAP5	ARHGEF10	ASB3	ASB5	ATF7	ATL2	ATM	ATOH1	BACH2	BCL2L10	BFAR	BLK	BMP7	BRSK1	CACNA1B	CACNB1	CADPS	CAMK1D	CAMTA1	CAPN6	CCL25	CCNYL1
WMI	CORUM	Par-3-KIF3A-PKC-zeta complex	CORUM:899	0.0498059	1.30272	2	21	2	1	412	PARD3	PRKCZ
WMI	GO:CC	hippocampal mossy fiber to CA3 synapse	GO:0098686	0.0395555	1.40279	41	524	7	0.171	18608	ADCY8	EPHA7	PTPRD	SH3GL1	STXBP5	SYT1	SYT9
WMI	GO:BP	actin-mediated cell contraction	GO:0070252	0.000812492	3.09018	79	522	13	0.165	18204	ANK2	CACNA1C	FGF13	KCNE2	KCNJ2	MYH4	NEDD4L	PARD3	PARVA	PDE4D	SCN1A	SCN2B	SGCD
WMI	GO:BP	cardiac muscle cell contraction	GO:0086003	0.0189994	1.72126	61	522	10	0.164	18204	ANK2	CACNA1C	FGF13	KCNE2	KCNJ2	NEDD4L	PDE4D	SCN1A	SCN2B	SGCD
WMI	GO:CC	contractile actin filament bundle	GO:0097517	0.000294381	3.53109	74	524	12	0.162	18608	DAAM1	DCTN4	FSCN1	LPP	MLPH	NOX4	PDLIM5	PRKCZ	PSTPIP1	ROR1	SYNPO2	TRIP6
WMI	GO:CC	stress fiber	GO:0001725	0.000294381	3.53109	74	524	12	0.162	18608	DAAM1	DCTN4	FSCN1	LPP	MLPH	NOX4	PDLIM5	PRKCZ	PSTPIP1	ROR1	SYNPO2	TRIP6
WMI	GO:CC	actin filament bundle	GO:0032432	0.000906094	3.04283	82	524	12	0.146	18608	DAAM1	DCTN4	FSCN1	LPP	MLPH	NOX4	PDLIM5	PRKCZ	PSTPIP1	ROR1	SYNPO2	TRIP6
WMI	GO:CC	actomyosin	GO:0042641	0.0011743	2.93022	84	524	12	0.143	18608	DAAM1	DCTN4	FSCN1	LPP	MLPH	NOX4	PDLIM5	PRKCZ	PSTPIP1	ROR1	SYNPO2	TRIP6
WMI	GO:BP	actin filament-based movement	GO:0030048	0.00321992	2.49215	103	522	14	0.136	18204	ANK2	CACNA1C	FGF13	KCNE2	KCNJ2	MYH4	MYO1B	NEDD4L	PARD3	PARVA	PDE4D	SCN1A	SCN2B	SGCD
WMI	GO:MF	channel regulator activity	GO:0016247	0.0188881	1.72381	117	522	13	0.111	17934	ANK2	ARPP19	DPP6	FGF12	FGF13	GRM3	KCNE2	KCNIP1	NEDD4L	NRXN2	PRKCZ	REM2	SCN2B
WMI	KEGG	Autophagy - animal	KEGG:04140	0.00714428	2.14604	140	253	14	0.1	8445	AKT2	AMBRA1	DAPK1	EIF2AK4	ERN1	HMGB1	IRS1	MAPK8	PDPK1	PRKCQ	RAF1	RRAS2	TANK	UVRAG
WMI	WP	Insulin Signaling	WP:WP439	0.0249218	1.60342	152	108	14	0.092	3097	AKT2	CAP1	GAB1	GRB10	IRS1	MAP4K1	MAPK8	PDPK1	PRKCQ	PRKCZ	RAF1	RHOJ	RPS6KA5	STX4
WMI	GO:MF	phosphatidylinositol binding	GO:0035091	0.00518348	2.28538	244	522	21	0.086	17934	ARAP2	DAB2IP	EEA1	IQGAP2	KCNJ2	MCF2L	MYO10	MYO1B	PARD3	PARD3B	PIK3C2B	PLD1	PLEK	RS1	SDCBP2	SNX20	SNX27	SNX29	SYT1	SYT9	WDFY3
WMI	GO:BP	developmental cell growth	GO:0048588	0.0328065	1.48404	234	522	20	0.085	18204	AKAP13	APP	CDKL5	CLASP2	COL14A1	EDN1	EIF2AK4	EPHA7	FGF13	FSTL4	IGF1	LRP1	MYOCD	NEDD4L	NTRK3	PDLIM5	PLXNA4	PRKCZ	SLIT3	SYT1
WMI	GO:CC	neuron to neuron synapse	GO:0098984	2.35e-05	4.62849	352	524	30	0.085	18608	ADAM22	ADCY8	ADD3	ALS2	ANK2	ATP2B2	CACNA1C	CDKL5	CNKSR2	DGKI	DLGAP1	EPHA4	EPHA7	ERBB4	GRM3	IGSF11	ITGA8	LYN	MTMR2	NCS1	PDLIM5	PDPK1	PRKCZ	PTPRD	RS1	SH3GL1	SORCS2	STXBP5	SYT1	SYT9
WMI	GO:CC	postsynaptic density	GO:0014069	0.00153581	2.81366	322	524	25	0.078	18608	ADAM22	ADCY8	ADD3	ALS2	ANK2	ATP2B2	CACNA1C	CDKL5	CNKSR2	DGKI	DLGAP1	EPHA4	EPHA7	ERBB4	GRM3	IGSF11	ITGA8	LYN	MTMR2	NCS1	PDLIM5	PDPK1	PRKCZ	SH3GL1	SORCS2
WMI	GO:CC	asymmetric synapse	GO:0032279	0.0019064	2.71979	326	524	25	0.077	18608	ADAM22	ADCY8	ADD3	ALS2	ANK2	ATP2B2	CACNA1C	CDKL5	CNKSR2	DGKI	DLGAP1	EPHA4	EPHA7	ERBB4	GRM3	IGSF11	ITGA8	LYN	MTMR2	NCS1	PDLIM5	PDPK1	PRKCZ	SH3GL1	SORCS2
WMI	GO:CC	cell cortex	GO:0005938	0.00939219	2.02723	293	524	22	0.075	18608	ADD3	AKAP13	AKT2	CAP1	CLASP2	CTSZ	DCDC2	DCTN4	EXOC4	EXOC6B	FRYL	LOC497963	MLPH	MYH4	MYO10	PARD3	PARD3B	PRKCZ	PSTPIP1	RHOD	RHOJ	TNFAIP2
WMI	GO:BP	regulation of actin filament-based process	GO:0032970	0.00953394	2.02073	375	522	28	0.075	18204	AKAP13	ANK2	ARHGEF10	ARHGEF15	CACNA1C	CGNL1	CLASP2	EDN1	FAM49B	FGF13	FSCN1	IQGAP2	KCNJ2	LRP1	MKKS	NOX4	NTRK3	ODAM	PAM	PARD3	PDE4D	PLEK	RHOD	RHOJ	S1PR1	SSH2	SYNPO2	TTC8
WMI	GO:CC	postsynaptic specialization	GO:0099572	0.00674152	2.17124	351	524	25	0.071	18608	ADAM22	ADCY8	ADD3	ALS2	ANK2	ATP2B2	CACNA1C	CDKL5	CNKSR2	DGKI	DLGAP1	EPHA4	EPHA7	ERBB4	GRM3	IGSF11	ITGA8	LYN	MTMR2	NCS1	PDLIM5	PDPK1	PRKCZ	SH3GL1	SORCS2
WMI	GO:MF	Ras GTPase binding	GO:0017016	0.0344031	1.4634	341	522	24	0.07	17934	AKAP13	ALS2	ARHGEF10	ARHGEF15	CDKL5	DAAM1	DGKI	EVI5	EXOC4	FARP1	IPO11	IQGAP2	KIF3B	LOC100362023	MCF2L	MLPH	RAB3GAP2	RAF1	RASSF5	SRGAP3	STXBP5	TBC1D10A	TBCK	XPO1
WMI	GO:MF	small GTPase binding	GO:0031267	0.026439	1.57775	357	522	25	0.07	17934	AKAP13	ALS2	ARHGEF10	ARHGEF15	CDKL5	DAAM1	DGKI	EVI5	EXOC4	FAM49B	FARP1	IPO11	IQGAP2	KIF3B	LOC100362023	MCF2L	MLPH	RAB3GAP2	RAF1	RASSF5	SRGAP3	STXBP5	TBC1D10A	TBCK	XPO1
WMI	GO:CC	anchoring junction	GO:0070161	0.000540158	3.26748	564	524	37	0.066	18608	ABCB1A	ABCC2	ADD3	AMOTL1	ANK2	APP	CDH12	CGNL1	CLASP2	CTNNA3	DCTN4	EPHA4	FGF13	FRMD4B	FSCN1	GAB1	IGSF11	ITGBL1	KCNJ2	LIN7A	LPP	MYH4	NOX4	PARD3	PARD3B	PARVA	PDLIM5	PDPK1	PLEKHA7	PRKCZ	PTK7	SCN1A	SDCCAG8	STRN	SYNPO2	TLN2	TRIP6
WMI	GO:BP	transmembrane receptor protein tyrosine kinase signaling pathway	GO:0007169	0.0308774	1.51036	535	522	34	0.064	18204	AKT2	APP	CEP57	CLASP2	COL4A5	DAB2IP	EPHA4	EPHA7	ERBB4	FGF12	FLT1	FLT3	FSTL4	GAB1	GKAP1	GRB10	IGF1	IRS1	LRP1	LYN	MYOCD	NEDD9	NTRK3	PDGFC	PDPK1	POU1F1	PRKCQ	PRKCZ	RAB14	RAF1	ROR1	SMARCC1	SULF2	TCF4
WMI	GO:CC	cell-cell junction	GO:0005911	0.0174701	1.7577	441	524	28	0.063	18608	ABCB1A	ABCC2	ADD3	AMOTL1	ANK2	APP	CDH12	CGNL1	CTNNA3	EPHA4	FGF13	FRMD4B	FSCN1	GAB1	IGSF11	KCNJ2	LIN7A	MYH4	PARD3	PARD3B	PDLIM5	PLEKHA7	PRKCZ	PTK7	SCN1A	SDCCAG8	STRN	TLN2
WMI	GO:BP	actin filament-based process	GO:0030029	0.00240692	2.61854	726	522	45	0.062	18204	AKAP13	ANK2	ARHGEF10	ARHGEF15	CACNA1C	CAP1	CGNL1	CLASP2	DAAM1	EDN1	FAM49B	FARP1	FGF13	FSCN1	GAB1	IQGAP2	KCNE2	KCNJ2	LRP1	MKKS	MYH4	MYO1B	NEDD4L	NEDD9	NOX4	NTRK3	ODAM	PAM	PARD3	PARVA	PDE4D	PDLIM5	PLEK	PTK7	RHOD	RHOJ	S1PR1	SCN1A	SCN2B
WMI	GO:MF	protein kinase activity	GO:0004672	0.00922919	2.03484	604	522	37	0.061	17934	AKAP13	AKT2	CDKL4	CDKL5	DAPK1	DYRK1B	EIF2AK4	EPHA4	EPHA7	ERBB4	ERN1	FLT1	FLT3	GTF2H3	GUCY2G	LYN	MAP4K1	MAPK8	MAST2	MKNK2	NTRK3	PAK7	PDPK1	PHKB	PRKCQ	PRKCZ	PTK7	RAF1	ROR1	RPS6KA5	SNRK	STK32B	STK39	TBCK	TNNI3K	TP53RK	VRK1
WMI	GO:BP	cell junction organization	GO:0034330	0.0283258	1.54782	627	522	38	0.061	18204	ACE2	ADGRB3	ALS2	ANK2	APP	ARHGEF15	ATP2B2	CD9	CDH12	CDKL5	CHD4	CLASP2	CNKSR2	CNTNAP4	COL4A5	DAB2IP	DLGAP1	DUSP22	EPHA4	EPHA7	ERBB4	FARP1	FGF13	FSCN1	GABRB3	LAMC1	LRP1	MTMR2	NEDD4L	NRXN2	NTRK3	PARD3	PDLIM5	PDPK1	PLEKHA7	PTPRD	RHOD	THBS2
WMI	GO:CC	actin cytoskeleton	GO:0015629	0.0400869	1.397	463	524	28	0.06	18608	ABCB1A	AKAP13	CAP1	CGNL1	DAAM1	DAPK1	DCDC2	DCTN4	DUSP22	FLT1	FSCN1	LPP	MLPH	MYH4	MYL6B	MYO10	MYO16	MYO1B	NOX4	PDLIM5	PRKCZ	PSTPIP1	ROR1	SH3GL1	SPECC1	SVIL	SYNPO2	TRIP6
WMI	GO:CC	postsynapse	GO:0098794	0.00937072	2.02823	616	524	36	0.058	18608	ADAM22	ADCY8	ADD3	ADGRB3	ALS2	ANK2	APP	ATP2B2	CACNA1C	CDKL5	CNKSR2	DGKI	DLGAP1	EPHA4	EPHA7	EPS15	ERBB4	FARP1	GABRB1	GABRB3	GRIK1	GRM3	IGSF11	ITGA8	KCNJ2	LRP1	LYN	MTMR2	NCS1	NTRK3	PDLIM5	PDPK1	PRKCZ	SH3GL1	SORCS2	STX4
WMI	GO:BP	regulation of cell migration	GO:0030334	0.0133908	1.87319	849	522	48	0.057	18204	ADA	AKT2	AMOTL1	APP	C5AR2	CD9	CD99L2	CLASP2	DAB2IP	DUSP10	DUSP22	EDN1	ERBB4	ETS1	FAM49B	FLT1	GAB1	GLUL	IGF1	IL24	LRP1	LYN	MEOX2	MGAT5	MITF	MYOCD	NAV3	NEDD9	NOX4	NTRK3	PCSK5	PDE4D	PDGFC	PDPK1	PLXNA4	PRL7D1	RHOD	RHOJ	RRAS2
WMI	GO:BP	cell morphogenesis	GO:0000902	0.0026129	2.58288	997	522	56	0.056	18204	ADGRB3	ALS2	APP	ASXL1	ATP2B2	BRWD3	CAP1	CDH12	CDKL5	CLASP2	COL14A1	COL25A1	CUX1	DAB2IP	DCDC2	EIF2AK4	EPHA4	EPHA7	EXT1	FARP1	FGF13	FRYL	FSTL4	GLI3	ITGA8	JMJD1C	LAMC1	LRP1	MYO10	MYO16	NEDD4L	NEDD9	NOX4	NTRK3	NYAP2	PARD3	PARVA	PDLIM5	PLXNA4
WMI	GO:CC	plasma membrane region	GO:0098590	0.000245737	3.60953	1004	524	56	0.056	18608	ABCB1A	ABCC2	ABCC4	ABCC5	ACE2	ADAM22	ADCY8	AKT2	AMOTL1	ANK2	APBA1	APP	ATP2B2	C5AR2	CD9	CDKL5	CLASP2	CNKSR2	CNTN6	CNTNAP4	CUBN	DGKI	DLGAP1	EPHA4	EPHA7	EPS15	ERBB4	FARP1	FSCN1	GABRB1	GRIK1	GRM3	IRS1	ITGA8	LIN7A	LRP1	MTMR2	MYO10	NOX4
WMI	GO:BP	regulation of cellular component movement	GO:0051270	0.0068529	2.16413	978	522	54	0.055	18204	ADA	AKT2	AMOTL1	ANK2	APP	C5AR2	CACNA1C	CD9	CD99L2	CLASP2	DAB2IP	DNAH11	DUSP10	DUSP22	EDN1	ERBB4	ETS1	FAM49B	FGF13	FLT1	GAB1	GLUL	IGF1	IL24	KCNJ2	LRP1	LYN	MEOX2	MGAT5	MITF	MKKS	MYOCD	NAV3	NEDD9	NOX4	NTRK3	PCSK5	PDE4D	PDGFC
WMI	GO:BP	biological adhesion	GO:0022610	0.00101254	2.99459	1143	522	63	0.055	18204	ACE2	ADA	APP	ASS1	CD9	CD99L2	CDH12	CLASP2	CNTN6	COL26A1	COL5A3	CTNNA3	DTX1	DUSP10	DUSP22	EPHA7	ETS1	FAM49B	FBN1	GLI3	ICOS	IGF1	IGSF11	ITGA8	ITGAE	ITGBL1	LOC304725	LOC685067	LAMC1	LPP	LRP1	LYN	MYO10	NEDD9	NEGR1	NRXN2	PARD3	PARD3B	PARVA
WMI	GO:BP	regulation of cell motility	GO:2000145	0.0329628	1.48198	904	522	49	0.054	18204	ADA	AKT2	AMOTL1	APP	C5AR2	CD9	CD99L2	CLASP2	DAB2IP	DUSP10	DUSP22	EDN1	ERBB4	ETS1	FAM49B	FLT1	GAB1	GLUL	IGF1	IL24	LRP1	LYN	MEOX2	MGAT5	MITF	MKKS	MYOCD	NAV3	NEDD9	NOX4	NTRK3	PCSK5	PDE4D	PDGFC	PDPK1	PLXNA4	PRL7D1	RHOD	RHOJ
WMI	GO:BP	cell migration	GO:0016477	0.000228546	3.64103	1375	522	74	0.054	18204	AC094217.2	ADA	AKT2	AMOTL1	APP	C5AR2	CAP1	CD9	CD99L2	CDKL5	CLASP2	DAB2IP	DCDC2	DUSP10	DUSP22	EDN1	EPHA4	ERBB4	ETS1	FAM49B	FGF13	FLT1	FSCN1	GAB1	GLI3	GLUL	GRB10	HMGB1	IGF1	IL17RA	IL24	ITGBL1	LAMC1	LRP1	LYN	MEOX2	MGAT5	MITF	MYOCD
WMI	GO:BP	cell adhesion	GO:0007155	0.00709199	2.14923	1133	522	60	0.053	18204	ADA	APP	ASS1	CD9	CD99L2	CDH12	CLASP2	CNTN6	COL26A1	COL5A3	CTNNA3	DTX1	DUSP10	DUSP22	EPHA7	ETS1	FAM49B	FBN1	GLI3	ICOS	IGF1	IGSF11	ITGA8	ITGAE	ITGBL1	LOC304725	LAMC1	LPP	LRP1	LYN	MYO10	NEDD9	NEGR1	NRXN2	PARD3	PARD3B	PARVA	PCSK5	PDE4D
WMI	GO:CC	cell junction	GO:0030054	3.14e-07	6.50311	1797	524	95	0.053	18608	ABCB1A	ABCC2	ADA	ADAM22	ADCY8	ADD3	ADGRB3	ALS2	AMOTL1	ANK2	APBA1	APP	ARID1B	ASCC1	ATP2B2	CACNA1C	CADPS	CD99L2	CDH12	CDK5RAP2	CDKL5	CGNL1	CLASP2	CLCN5	CNKSR2	CNTN6	CNTNAP4	COL4A5	CTNNA3	DARS	DCTN4	DGKI	DLGAP1	DTNB	EPHA4	EPHA7	EPS15	ERBB4	FARP1
WMI	GO:BP	neuron development	GO:0048666	0.0166599	1.77833	1086	522	57	0.052	18204	ADGRB3	ALS2	APP	ARID1B	ATP2B2	CDKL5	CLASP2	COL25A1	CTSZ	CUX1	DAB2IP	DCDC2	DHFR	EFHD1	EIF2AK4	EPHA4	EPHA7	EXT1	FARP1	FGF13	FRYL	FSTL4	GABRB1	GABRB3	GLI3	GRIP1	LAMC1	LRP1	LYN	MTMR2	MYO16	MYT1L	NCS1	NEDD4L	NEGR1	NTRK3	NYAP2	PDLIM5	PLXNA4
WMI	GO:BP	cell projection organization	GO:0030030	0.000650276	3.1869	1412	522	74	0.052	18204	ABCC4	ADGRB3	ALS2	APP	ARID1B	ATP2B2	C2CD3	CDKL5	CLASP2	COL25A1	CTSZ	CUX1	DAB2IP	DCDC2	DHFR	DNAH1	EFHD1	EIF2AK4	EPHA4	EPHA7	EXT1	FAM161B	FARP1	FGD4	FGF13	FRYL	FSCN1	FSTL4	GLI3	GRIP1	IFT80	ITGA8	LAMC1	LRP1	LYN	MKKS	MTMR2	MYO10	MYO16
WMI	GO:BP	plasma membrane bounded cell projection organization	GO:0120036	0.00134176	2.87232	1386	522	72	0.052	18204	ABCC4	ADGRB3	ALS2	APP	ARID1B	ATP2B2	C2CD3	CDKL5	CLASP2	COL25A1	CTSZ	CUX1	DAB2IP	DCDC2	DHFR	DNAH1	EFHD1	EIF2AK4	EPHA4	EPHA7	EXT1	FAM161B	FARP1	FGD4	FGF13	FRYL	FSCN1	FSTL4	GLI3	GRIP1	IFT80	LAMC1	LRP1	LYN	MKKS	MTMR2	MYO10	MYO16	NAV3
WMI	GO:BP	localization of cell	GO:0051674	0.000422573	3.3741	1528	522	79	0.052	18204	AC094217.2	ADA	AKT2	AMOTL1	APP	C5AR2	CAP1	CD9	CD99L2	CDKL5	CLASP2	DAB2IP	DCDC2	DNAH1	DNAH11	DUSP10	DUSP22	EDN1	EPHA4	ERBB4	ETS1	FAM49B	FGF13	FLT1	FSCN1	GAB1	GLI3	GLUL	GRB10	HMGB1	IGF1	IL17RA	IL24	ITGBL1	LAMC1	LRP1	LYN	MEOX2	MGAT5
WMI	GO:BP	cell motility	GO:0048870	0.000422573	3.3741	1528	522	79	0.052	18204	AC094217.2	ADA	AKT2	AMOTL1	APP	C5AR2	CAP1	CD9	CD99L2	CDKL5	CLASP2	DAB2IP	DCDC2	DNAH1	DNAH11	DUSP10	DUSP22	EDN1	EPHA4	ERBB4	ETS1	FAM49B	FGF13	FLT1	FSCN1	GAB1	GLI3	GLUL	GRB10	HMGB1	IGF1	IL17RA	IL24	ITGBL1	LAMC1	LRP1	LYN	MEOX2	MGAT5
WMI	GO:CC	synapse	GO:0045202	0.000708753	3.14951	1276	524	65	0.051	18608	ADAM22	ADCY8	ADD3	ADGRB3	ALS2	ANK2	APBA1	APP	ARID1B	ASCC1	ATP2B2	CACNA1C	CADPS	CDKL5	CLCN5	CNKSR2	CNTN6	CNTNAP4	COL4A5	DARS	DGKI	DLGAP1	DTNB	EPHA4	EPHA7	EPS15	ERBB4	FARP1	FGF12	GABRB1	GABRB3	GLUL	GRIK1	GRIP1	GRM3	HTR4	IGSF11	ITGA8	KCNJ2
WMI	GO:BP	movement of cell or subcellular component	GO:0006928	3.38e-05	4.47146	1914	522	97	0.051	18204	AC094217.2	ADA	AKT2	AMOTL1	ANK2	APP	C5AR2	CACNA1C	CAP1	CD9	CD99L2	CDKL5	CLASP2	DAB2IP	DCDC2	DNAH1	DNAH11	DNAH6	DUSP10	DUSP22	EDN1	EPHA4	EPHA7	ERBB4	ETS1	EXT1	FAM49B	FGF13	FLT1	FSCN1	GAB1	GLI3	GLUL	GRB10	HMGB1	IGF1	IL17RA	IL24	ITGBL1
WMI	GO:BP	locomotion	GO:0040011	0.000398388	3.39969	1686	522	85	0.05	18204	AC094217.2	ADA	AKT2	AMOTL1	APP	ATP2B2	C5AR2	CAP1	CD9	CD99L2	CDKL5	CLASP2	DAB2IP	DCDC2	DNAH1	DNAH11	DUSP10	DUSP22	EDN1	EPHA4	EPHA7	ERBB4	ETS1	EXT1	FAM49B	FGF13	FLT1	FSCN1	GAB1	GLI3	GLUL	GRB10	HMGB1	IGF1	IL17RA	IL24	ITGBL1	LAMC1	LRP1
WMI	GO:CC	integral component of plasma membrane	GO:0005887	0.00522202	2.28216	1112	524	56	0.05	18608	ABCB5	ABCC2	ADAM22	ADCY8	ADGRB3	ADGRD1	ANK2	ATP2B2	CD9	CLCA4	CLCN5	CNTNAP4	COL25A1	DPP6	EPHA4	EPHA7	ERBB4	FLT1	FLT3	GABRB1	GABRB3	GRM3	HTR4	ICOS	ITGA8	ITGAE	KCNE2	KCNH3	KCNIP1	KCNJ2	KCNK12	LRP1	LYN	NOX4	NTRK3	OPN1MW	PLXNA4	PTPRD	ROR1
WMI	GO:CC	cell projection	GO:0042995	1.4e-06	5.85482	1986	524	100	0.05	18608	AABR07067023.1	ABCB1A	ABCC2	ACE2	ADA	ADAM22	ADCY8	AKT2	ALS2	AMBRA1	AMOTL1	ANK2	APP	ARHGEF15	ASS1	ATP2B2	C2CD3	CDKL5	CLASP2	CNKSR2	CNTNAP4	COQ6	CTSZ	CUX1	DAAM1	DAB2IP	DCDC2	DGKI	DNAH1	DNAH11	DUSP22	EEA1	EPHA4	EPHA7	EPS15	EXOC4	FAM161B	FAM49B	FARP1
WMI	GO:CC	intrinsic component of plasma membrane	GO:0031226	0.00342257	2.46565	1176	524	59	0.05	18608	ABCB5	ABCC2	ADAM22	ADCY8	ADGRB3	ADGRD1	ANK2	ATP2B2	CD9	CLCA4	CLCN5	CNTN6	CNTNAP4	COL25A1	DPP6	EPHA4	EPHA7	ERBB4	FLT1	FLT3	GABRB1	GABRB3	GRM3	HTR4	ICOS	ITGA8	ITGAE	KCNE2	KCNH3	KCNIP1	KCNJ2	KCNK12	LRP1	LYN	NOX4	NTRK3	OPN1MW	PLXNA4	PTPRD
WMI	GO:BP	neurogenesis	GO:0022008	0.00218327	2.66089	1619	522	80	0.049	18204	ADAM22	ADGRB3	AKT2	ALS2	APP	ARHGEF10	ARID1B	ATP2B2	CD9	CDK5RAP2	CDKL5	CLASP2	CNTN6	COL25A1	CTSZ	CUX1	DAB2IP	DCDC2	DHFR	DTX1	DUSP10	EFHD1	EIF2AK4	EPHA4	EPHA7	ERBB4	ETV6	EXT1	FA2H	FARP1	FGF13	FRYL	FSTL4	GABRB1	GABRB3	GLI3	GRIP1	IGF1	LAMC1
WMI	GO:MF	ATP binding	GO:0005524	0.00528531	2.27693	1398	522	69	0.049	17934	ABCB1A	ABCB5	ABCC2	ABCC4	ABCC5	ACSM3	ADCY8	AKT2	ASS1	ATP13A5	ATP2A3	ATP2B2	CCT7	CDKL4	CDKL5	CHD4	CLCN5	DAPK1	DARS	DGKI	DMC1	DNAH1	DNAH11	DNAH6	DYRK1B	EIF2AK4	EPHA4	EPHA7	ERBB4	ERN1	FLT1	FLT3	GLUL	GUCY2G	IARS2	KIF3B	LYN	MAP4K1	MAPK8
WMI	GO:BP	neuron differentiation	GO:0030182	0.0263134	1.57982	1343	522	66	0.049	18204	ADGRB3	ALS2	APP	ARID1B	ATP2B2	CDK5RAP2	CDKL5	CLASP2	CNTN6	COL25A1	CTSZ	CUX1	DAB2IP	DCDC2	DHFR	DTX1	EFHD1	EIF2AK4	EPHA4	EPHA7	ERBB4	EXT1	FARP1	FGF13	FRYL	FSTL4	GABRB1	GABRB3	GLI3	GRIP1	LAMC1	LRP1	LYN	MTMR2	MYO16	MYT1L	NCS1	NEDD4L	NEGR1
WMI	GO:MF	adenyl ribonucleotide binding	GO:0032559	0.00472483	2.32561	1447	522	71	0.049	17934	ABCB1A	ABCB5	ABCC2	ABCC4	ABCC5	ACSM3	ADCY8	AKT2	ASS1	ATP13A5	ATP2A3	ATP2B2	CCT7	CDKL4	CDKL5	CHD4	CLCN5	DAPK1	DARS	DGKI	DMC1	DNAH1	DNAH11	DNAH6	DYRK1B	EIF2AK4	EPHA4	EPHA7	ERBB4	ERN1	FLT1	FLT3	GLUL	GUCY2G	IARS2	KIF3B	LYN	MAP4K1	MAPK8
WMI	GO:MF	adenyl nucleotide binding	GO:0030554	0.00596037	2.22473	1457	522	71	0.049	17934	ABCB1A	ABCB5	ABCC2	ABCC4	ABCC5	ACSM3	ADCY8	AKT2	ASS1	ATP13A5	ATP2A3	ATP2B2	CCT7	CDKL4	CDKL5	CHD4	CLCN5	DAPK1	DARS	DGKI	DMC1	DNAH1	DNAH11	DNAH6	DYRK1B	EIF2AK4	EPHA4	EPHA7	ERBB4	ERN1	FLT1	FLT3	GLUL	GUCY2G	IARS2	KIF3B	LYN	MAP4K1	MAPK8
WMI	GO:CC	plasma membrane bounded cell projection	GO:0120025	2.72e-05	4.56552	1938	524	94	0.049	18608	AABR07067023.1	ABCB1A	ABCC2	ACE2	ADA	ADAM22	ADCY8	AKT2	ALS2	AMBRA1	AMOTL1	ANK2	APP	ARHGEF15	ASS1	ATP2B2	C2CD3	CDKL5	CLASP2	CNKSR2	CNTNAP4	CTSZ	CUX1	DAAM1	DAB2IP	DCDC2	DGKI	DNAH1	DNAH11	DUSP22	EEA1	EPHA4	EPHA7	EPS15	EXOC4	FAM161B	FAM49B	FARP1	FGD4
WMI	GO:CC	Golgi apparatus	GO:0005794	0.0186652	1.72897	1192	524	57	0.048	18608	AFTPH	APBA1	APP	B3GAT2	B4GALNT4	CALN1	CAPN8	CASD1	CDK5RAP2	CEP57	CLASP2	CLCN5	COG5	COL26A1	COQ6	CUBN	CUX1	DUSP10	EPHA4	EXT1	GALNT16	GALNTL6	GKAP1	GSAP	KCNE2	KCNJ2	KLHL21	LITAF	LRP1	LYN	MAN1A1	MGAT5	MYH4	MYO1B	NCS1	NTRK3	PAM	PCSK5	PDE4D
WMI	GO:BP	nervous system development	GO:0007399	0.000160376	3.79486	2225	522	106	0.048	18204	ABCB1A	ADAM22	ADGRB3	AKT2	ALS2	AMBRA1	ANK2	APP	ARHGEF10	ARHGEF15	ARID1B	ARNT2	ATP2B2	C2CD3	CD9	CDK5RAP2	CDKL5	CLASP2	CNTN6	COL25A1	CTSZ	CUX1	DAB2IP	DCDC2	DHFR	DNAH11	DPF3	DTX1	DUSP10	EFHD1	EIF2AK4	EPHA4	EPHA7	ERBB4	ETS1	ETV6	EXT1	FA2H	FARP1
WMI	GO:BP	cell development	GO:0048468	0.000426296	3.37029	2156	522	102	0.047	18204	ABCB1A	ADAM22	ADGRB3	AKAP13	AKT2	ALS2	ANK2	APP	ARHGEF10	ARID1B	ASXL1	ATP2B2	CD9	CDK5RAP2	CDKL5	CEP57	CLASP2	COL14A1	COL25A1	CTSZ	CUX1	DAB2IP	DCDC2	DHFR	DMC1	DNAH1	DTX1	DUSP10	EDN1	EFHD1	EIF2AK4	EPAS1	EPHA4	EPHA7	ERBB4	EXT1	FA2H	FARP1	FBN1
WMI	GO:BP	generation of neurons	GO:0048699	0.0476975	1.3215	1506	522	71	0.047	18204	ADGRB3	ALS2	APP	ARID1B	ATP2B2	CDK5RAP2	CDKL5	CLASP2	CNTN6	COL25A1	CTSZ	CUX1	DAB2IP	DCDC2	DHFR	DTX1	DUSP10	EFHD1	EIF2AK4	EPHA4	EPHA7	ERBB4	EXT1	FARP1	FGF13	FRYL	FSTL4	GABRB1	GABRB3	GLI3	GRIP1	IGF1	LAMC1	LRP1	LYN	MTMR2	MYO16	MYT1L	NCS1
WMI	GO:MF	ribonucleotide binding	GO:0032553	0.00989442	2.00461	1811	522	83	0.046	17934	ABCB1A	ABCB5	ABCC2	ABCC4	ABCC5	ACSM3	ADCY8	AKT2	ASS1	ATP13A5	ATP2A3	ATP2B2	CCT7	CDKL4	CDKL5	CHD4	CLCN5	DAPK1	DARS	DGKI	DMC1	DNAH1	DNAH11	DNAH6	DYRK1B	EIF2AK4	EPHA4	EPHA7	ERBB4	ERN1	FLT1	FLT3	GIMD1	GLUL	GUCY2G	IARS2	KIF3B	LOC497963	LOC685067
WMI	GO:MF	purine ribonucleotide binding	GO:0032555	0.0128397	1.89145	1796	522	82	0.046	17934	ABCB1A	ABCB5	ABCC2	ABCC4	ABCC5	ACSM3	ADCY8	AKT2	ASS1	ATP13A5	ATP2A3	ATP2B2	CCT7	CDKL4	CDKL5	CHD4	CLCN5	DAPK1	DARS	DGKI	DMC1	DNAH1	DNAH11	DNAH6	DYRK1B	EIF2AK4	EPHA4	EPHA7	ERBB4	ERN1	FLT1	FLT3	GIMD1	GLUL	GUCY2G	IARS2	KIF3B	LOC685067	LYN
WMI	GO:MF	carbohydrate derivative binding	GO:0097367	0.002774	2.55689	2085	522	95	0.046	17934	ABCB1A	ABCB5	ABCC2	ABCC4	ABCC5	ACSM3	ADA	ADCY8	AKT2	APP	ASS1	ATP13A5	ATP2A3	ATP2B2	CCT7	CDKL4	CDKL5	CHD4	CLCN5	COL25A1	COL5A3	DAPK1	DARS	DGKI	DMC1	DNAH1	DNAH11	DNAH6	DYRK1B	EIF2AK4	EPHA4	EPHA7	ERBB4	ERN1	FBN1	FGF12	FLT1	FLT3	GIMD1
WMI	GO:MF	purine nucleotide binding	GO:0017076	0.0159543	1.79712	1807	522	82	0.045	17934	ABCB1A	ABCB5	ABCC2	ABCC4	ABCC5	ACSM3	ADCY8	AKT2	ASS1	ATP13A5	ATP2A3	ATP2B2	CCT7	CDKL4	CDKL5	CHD4	CLCN5	DAPK1	DARS	DGKI	DMC1	DNAH1	DNAH11	DNAH6	DYRK1B	EIF2AK4	EPHA4	EPHA7	ERBB4	ERN1	FLT1	FLT3	GIMD1	GLUL	GUCY2G	IARS2	KIF3B	LOC685067	LYN
WMI	GO:MF	purine ribonucleoside triphosphate binding	GO:0035639	0.0385499	1.41398	1740	522	78	0.045	17934	ABCB1A	ABCB5	ABCC2	ABCC4	ABCC5	ACSM3	ADCY8	AKT2	ASS1	ATP13A5	ATP2A3	ATP2B2	CCT7	CDKL4	CDKL5	CHD4	CLCN5	DAPK1	DARS	DGKI	DMC1	DNAH1	DNAH11	DNAH6	DYRK1B	EIF2AK4	EPHA4	EPHA7	ERBB4	ERN1	FLT1	FLT3	GIMD1	GLUL	GUCY2G	IARS2	KIF3B	LOC685067	LYN
WMI	GO:MF	enzyme binding	GO:0019899	0.0163029	1.78773	2121	522	93	0.044	17934	ABCB1A	AKAP13	ALS2	AMBRA1	ANK2	APP	ARHGEF10	ARHGEF15	ARHGEF33	ARIH1	ARPP19	CADPS	CAP1	CDK5RAP2	CDKL5	CDKN2B	CHD4	CLASP2	CNKSR2	DAAM1	DAB2IP	DGKI	DTX1	DUSP10	DUSP22	EPAS1	EPHA4	ERLIN1	ERN1	ETS1	EVI5	EXOC4	FAM49B	FARP1	FBL	FGD4	FLT3	GDF3	GLI3
WMI	GO:CC	cytoskeleton	GO:0005856	0.0100724	1.99687	1872	524	82	0.044	18608	ABCB1A	ADD3	AKAP13	ALS2	AMBRA1	ANK2	APP	ARHGEF10	C2CD3	CAP1	CCT7	CDK5RAP2	CDKL5	CEP57	CGNL1	CHD4	CLASP2	DAAM1	DAPK1	DCDC2	DCTN4	DNAH1	DNAH11	DNAH6	DUSP22	FAM161B	FARP1	FGF13	FLT1	FRMD4B	FSCN1	GLI3	IFT80	IQGAP2	KIF3B	KLHL21	LOC497963	LPP	LRP1
WMI	GO:MF	anion binding	GO:0043168	0.00143244	2.84392	2652	522	116	0.044	17934	ABCB1A	ABCB5	ABCC2	ABCC4	ABCC5	ACSM3	ADCY8	AKT2	APP	ARAP2	ASS1	ATP13A5	ATP2A3	ATP2B2	CCT7	CDKL4	CDKL5	CHD4	CLCN5	COL25A1	COL5A3	COQ6	DAB2IP	DAPK1	DARS	DGKI	DHFR	DMC1	DNAH1	DNAH11	DNAH6	DYRK1B	EEA1	EIF2AK4	EPHA4	EPHA7	ERBB4	ERN1	FBN1
WMI	GO:BP	regulation of localization	GO:0032879	0.0201097	1.69659	2669	522	113	0.042	18204	AC094217.2	ABCB1A	ACE2	ADA	ADCY8	AKT2	AMOTL1	ANK2	APBA1	APP	ASXL1	ATP2B2	C5AR2	CACNA1C	CCT7	CD9	CD99L2	CIDEA	CLASP2	CLEC4B2	DAB2IP	DAPK1	DGKI	DNAH11	DPP6	DUSP10	DUSP22	EDEM2	EDN1	ERBB4	ETS1	FAM49B	FGF12	FGF13	FLT1	FLT3	GAB1	GLI3	GLUL
WMI	GO:BP	cellular component assembly	GO:0022607	0.0454813	1.34217	2628	522	110	0.042	18204	ABCC4	ACE2	ADGRB3	AKAP13	ALS2	AMBRA1	ANK2	APBA1	APP	ARHGEF10	ARHGEF15	ARID1B	C2CD3	CADPS	CAPN8	CD9	CDH12	CDK5RAP2	CDKL5	CEP57	CGNL1	CLASP2	COX10	DAB2IP	DCDC2	DLGAP1	DMC1	DNAH1	DNAJB14	DUSP22	EDN1	EPHA7	EPS15	ERBB4	FAM49B	FARP1	FGD4	FGF13	FSCN1
WMI	GO:MF	ion binding	GO:0043167	0.000722651	3.14107	5075	522	197	0.039	17934	ABCB1A	ABCB5	ABCC2	ABCC4	ABCC5	ACE2	ACSM3	ADA	ADCY8	AFP	AGBL1	AKAP13	AKT2	ANKMY1	APP	ARAP2	ARIH1	ASS1	ATP13A5	ATP2A3	ATP2B2	B3GAT2	CALN1	CAPN8	CCT7	CDH12	CDKL4	CDKL5	CHD4	CLCN5	COL25A1	COL5A3	COLEC12	COQ6	CUBN	CYP2J16	CYP4F18	DAB2IP	DAPK1
WMI	GO:MF	protein binding	GO:0005515	2.33e-09	8.63171	8450	522	323	0.038	17934	AC094217.2	ABCB1A	ABCC2	AFTPH	AGBL1	AKAP13	ALS2	AMBRA1	AMOTL1	ANK2	ANKMY1	ANKRD33	ANKRD40	ANKS1B	ANO3	APBA1	APP	ARAP2	ARHGAP42	ARHGEF10	ARHGEF15	ARHGEF33	ARIH1	ARNT2	ARPP19	ASAH1	ASB3	ASS1	ASXL1	ATP2A3	ATP2B2	BACH2	BRWD3	CACNA1C	CADPS	CAP1	CCT7	CD9	CDH12
WMI	GO:BP	cellular component organization	GO:0016043	0.00140799	2.8514	5644	522	214	0.038	18204	AABR07067023.1	AC094217.2	ABCB1A	ABCC4	ACE2	ADD3	ADGRB3	AKAP13	AKT2	ALS2	AMBRA1	ANK2	ANO3	APBA1	APP	ARHGEF10	ARHGEF15	ARID1B	ASXL1	ATP2B2	BRWD3	C2CD3	CADPS	CAP1	CAPN8	CCT7	CD9	CDH12	CDK5RAP2	CDKL5	CEP57	CGNL1	CHD4	CIDEA	CLASP2	CNKSR2	CNTNAP4	COL14A1	COL22A1
WMI	GO:BP	localization	GO:0051179	0.00336237	2.47335	5837	522	218	0.037	18204	AC094217.2	ABCB1A	ABCB5	ABCC2	ABCC4	ABCC5	ACE2	ADA	ADAM22	ADCY8	AFTPH	AKAP13	AKT2	ALS2	AMOTL1	ANK2	ANKS1B	ANO3	APBA1	APP	ASXL1	ATP13A5	ATP2A3	ATP2B2	BACH2	C2CD3	C5AR2	CACNA1C	CADPS	CAP1	CCT7	CD9	CD99L2	CDK5RAP2	CDKL5	CGNL1	CIDEA	CLASP2	CLCA4
WMI	GO:BP	cellular component organization or biogenesis	GO:0071840	0.00982	2.00789	5852	522	216	0.037	18204	AABR07067023.1	AC094217.2	ABCB1A	ABCC4	ACE2	ADD3	ADGRB3	AKAP13	AKT2	ALS2	AMBRA1	ANK2	ANO3	APBA1	APP	ARHGEF10	ARHGEF15	ARID1B	ASXL1	ATP2B2	BRWD3	C2CD3	CADPS	CAP1	CAPN8	CCT7	CD9	CDH12	CDK5RAP2	CDKL5	CEP57	CGNL1	CHD4	CIDEA	CLASP2	CNKSR2	CNTNAP4	COL14A1	COL22A1
WMI	GO:CC	cytoplasm	GO:0005737	0.0194352	1.71141	9534	524	312	0.033	18608	AABR07005667.1	AABR07027342.1	AABR07070043.1	AC094217.2	ABCB1A	ABCC4	ACE2	ACP1	ACSM1	ACSM3	ADA	ADD3	AFMID	AFP	AFTPH	AKAP13	AKT2	ALDH6A1	ALS2	AMBRA1	AMOTL1	ANGEL2	ANK2	ANKRD33	ANKS1B	APBA1	APP	ARHGEF10	ARHGEF15	ARID1B	ARIH1	ARNT2	ARPP19	ASAH1	ASS1	ATP2A3	ATP2B2	B3GAT2	B4GALNT4
[truncated: 313 more columns]
