# Supplementary material for: Whole genome sequencing of nearly isogenic WMI and WLI inbred rats identifies genes potentially involved in depression and stress reactivity
Source: Sci Rep. 2021 Jul 20;11:14774. doi: 10.1038/s41598-021-92993-4 (PMC8292482; doi:10.1038/s41598-021-92993-4)
Supplement: Supplementary file 4 — Supplementary Table S4. [file 41598_2021_92993_MOESM4_ESM.xlsx]

## Sheet: sTable4
Supplementary table 4: Overview of 23 out of 30 genes associated with the enriched GO-term: neuron to neuron synapse (GO:0098984) that have been associated with psychiatric disease in previous studies.
#	Gene	Associated keyword.
1	SYT1	anxiety (PMID:26885010), depression (PMID:24832394), depression (PMID:24832394), schizophrenia (PMID:25705886)
2	STXBP5	autism (PMID:21547721), impulsivity ( PMID:30659475)
3	SORCS2	depression (PMID:27457814), schizophrenia (PMID:31988435), anxiety ( PMID:31988435), anxiety (PMID:31988435)
4	RS1	autism (PMID:21453499)
5	PTPRD	autism (PMID:26082802)
6	PRKCZ	anxiety ( PMID:23283171)
7	PDLIM5	schizophrenia (PMID:26925374), depression (PMID:32171900)
8	LYN	depression (PMID:8521300)
9	ITGA8	schizophrenia (PMID:23153507)
10	IGSF11	depression (PMID:28075471)
11	GRM3	anxiety (PMID:25158312), depression (PMID:24498053), schizophrenia (PMID:32203495)
12	ERBB4	autism ( PMID:25093331), depression (PMID:29973587), anxiety ( PMID:31905370 ), schizophrenia (PMID:32690068)
13	EPHA7	autism (PMID:29904178)
14	EPHA4	depression ( PMID:28769056)
15	DLGAP1	schizophrenia (PMID:29396406), compulsive (PMID:25897225), autism (PMID:27507650)
16	DGKI	anxiety (PMID:30985063)
17	CDKL5	depression (PMID:29702698),anxiety (PMID:29702698), autism (PMID:32032735), impulsivity (PMID:32588892)
18	CACNA1C	anxiety (PMID:28753255), depression (PMID:32161558), autism (PMID:32393163), schizophrenia (PMID:32853652)
19	ATP2B2	autism (PMID:23620727)
20	ANK2	autism (PMID:31285321)
21	ALS2	anxiety (PMID:16107644)
22	ADD3	schizophrenia (PMID:26723519)
23	ADCY8	depression (PMID:23278386)
